# Supplementary material for: Insights into Fisheries Management Practices: Using the Theory of Planned Behavior to Explain Fish Stocking among a Sample of Swiss Anglers
Source: PLoS One. 2014 Dec 16;9(12):e115360. doi: 10.1371/journal.pone.0115360 (PMC4267826; doi:10.1371/journal.pone.0115360)
Supplement: S1 Data Subset — Data file (.txt) containing raw data and variables used for the present publication. (TXT) [file pone.0115360.s001.txt]

F055_Einst_Besa_Re2	F054_1_FB_naturnahe_Gewasser_u	F054_2_FB_naturferne_Gewasser_uu	F078_Intention_Besatz	F057_Bereitschaft_zum_Besatz	F079_5_Beteiligung_Fischbesatz	F079_1_Beteiligung_Abfischungen	F079_2_Beteiligung_Elektrofisch	F079_7_Beteiligung_Laichfischfang	F079_4_Beteiligung_Besatzfischzucht	F070_5_Verein_Teilnahmen_Besatzplanung	F073_Einfluss_Verein	F070_1_Verein_Glaubwurdigkeit_u	F072_Verein_wichtig_u	F045_1_Erwartungsbewertung	F046_2_Pers_Einschtzung_Besatz	Risikopotenzial	Alter_in_Jahren	F003_Bildung	F002_Fisch_seit	F009_Sex
4	4	5	5	5	5	5	2	999	999	2	4	4	4	2	2	0	60	3	44	2
5	4	4	5	5	5	5	5	999	5	5	5	3	4	3	2	1	58	5	40	2
1	2	2	4	5	4	4	4	4	4	4	1	3	4	1	2	3	45	5	38	2
5	5	2	5	5	4	4	1	1	4	5	4	5	4	3	3	0	70	5	55	2
4	3	2	5	5	4	2	2	1	3	4	3	3	2	3	3	3	52	3	45	2
5	2	3	3	5	4	5	5	999	4	5	4	999	4	2	3	4	61	3	37	2
5	4	5	3	4	999	999	999	999	999	2	2	4	4	999	999	0	80	5	65	2
4	2	2	4	4	4	4	3	2	1	4	2	3	2	3	3	4	54	6	48	2
2	2	3	2	5	4	4	4	5	5	5	3	2	3	3	3	6	47	3	30	2
4	2	2	5	5	4	4	3	3	2	2	2	2	2	999	999	0	40	6	30	2
999	5	999	5	5	5	5	5	999	5	5	999	5	4	4	4	0	50	5	43	2
5	4	1	999	5	4	3	4	3	3	3	1	2	3	2	3	3	65	5	55	2
5	5	4	5	1	5	5	5	4	5	2	3	2	2	4	4	0	43	3	35	2
4	3	2	5	1	5	5	5	5	2	4	1	3	3	3	3	6	76	3	68	2
4	2	1	2	3	3	3	3	4	3	2	3	1	4	999	4	4	60	3	52	2
999	999	999	999	999	2	2	2	1	1	999	4	3	4	3	1	3	27	5	18	1
2	5	5	3	5	4	2	2	2	4	1	1	1	4	3	4	3	54	3	45	2
3	5	1	1	1	1	1	1	1	1	1	1	3	4	2	999	1	80	5	70	2
2	2	999	2	3	2	3	1	1	1	4	2	2	3	999	2	6	43	6	35	2
5	4	2	4	4	3	4	4	999	999	4	3	4	3	3	3	2	40	5	28	2
2	1	2	5	5	2	3	3	1	1	5	1	4	3	2	2	4	48	3	40	2
2	1	2	3	5	1	1	1	1	2	1	1	3	3	3	999	4	64	6	25	2
999	5	999	999	2	3	1	1	1	1	3	4	4	3	3	2	3	75	3	55	2
5	4	1	5	5	5	5	5	1	5	5	2	5	4	3	3	2	53	3	50	2
4	4	4	5	5	2	3	3	1	2	5	1	3	4	4	3	0	64	3	59	2
4	2	2	5	5	5	5	4	5	2	5	3	3	4	3	3	6	36	3	30	2
999	2	2	5	5	3	4	2	2	3	2	1	4	4	3	3	2	52	3	40	2
4	3	2	5	5	4	4	2	4	4	5	5	4	4	3	3	3	78	3	999	2
5	4	2	999	4	1	3	1	999	999	5	1	4	3	999	3	0	63	5	43	2
4	3	2	999	5	5	3	3	1	2	5	5	3	4	3	3	4	28	3	20	2
5	4	1	1	5	999	999	999	999	999	5	4	3	4	3	3	3	64	3	33	2
5	4	1	1	2	2	3	3	1	1	2	3	3	3	3	3	0	61	3	50	2
4	2	2	1	4	1	1	1	1	1	1	3	3	2	3	999	3	43	5	30	2
999	999	999	1	999	999	999	999	999	999	999	999	999	999	999	999	0	999	3	999	2
4	5	4	5	5	5	5	5	5	5	5	5	4	3	2	2	0	53	3	40	2
4	5	5	5	1	5	5	5	2	2	5	2	5	2	3	3	0	55	6	38	2
4	4	5	5	5	4	5	5	1	4	5	5	4	3	4	4	0	47	5	40	2
5	4	1	4	5	3	3	2	3	3	4	1	2	3	3	3	2	51	6	40	2
3	3	3	5	5	4	3	4	2	2	5	1	3	4	999	3	4	57	5	46	2
4	4	4	4	5	5	2	3	4	3	4	3	3	2	3	3	1	78	5	72	2
3	4	2	4	5	3	1	2	1	3	4	3	2	2	2	2	3	69	4	60	2
5	4	1	5	5	5	1	2	1	1	4	3	4	4	3	3	0	66	3	6	2
2	1	2	999	5	2	1	1	1	2	3	1	2	4	1	2	3	67	6	60	2
3	3	2	5	5	4	3	2	4	3	3	3	4	4	3	2	5	61	3	20	2
5	4	1	5	5	4	4	3	3	4	1	4	4	4	3	3	3	57	3	45	2
5	4	1	5	5	5	5	5	5	5	4	5	3	3	3	3	3	55	3	45	2
3	3	2	1	5	2	999	2	999	999	2	1	2	2	999	2	4	52	6	38	2
4	3	3	1	4	1	1	1	1	1	3	1	4	1	999	3	2	49	3	42	2
3	2	3	5	5	4	4	4	4	1	5	4	4	4	3	3	4	38	5	30	2
3	2	2	4	4	5	2	1	1	1	1	1	3	3	2	2	2	55	3	45	2
5	5	5	5	5	4	5	1	1	4	5	5	5	4	3	3	3	66	5	60	2
5	5	1	1	1	1	2	1	1	1	5	1	5	1	999	2	0	44	5	32	2
5	4	1	5	5	4	5	5	2	2	5	5	4	4	2	2	2	68	3	52	2
5	5	4	5	5	5	5	5	1	1	5	4	4	4	3	3	3	71	3	35	2
5	2	2	5	5	5	5	1	1	1	5	5	5	4	3	4	0	68	5	30	2
4	2	2	5	5	5	5	1	1	1	5	5	4	4	3	4	3	66	3	2	2
5	4	3	4	4	4	4	4	4	4	5	3	4	3	999	3	1	31	6	15	1
4	3	3	1	2	5	5	3	1	1	2	1	3	4	3	2	6	69	3	60	2
4	5	3	2	3	4	1	1	1	1	4	4	3	3	3	3	3	67	5	42	2
3	2	4	4	4	3	3	3	1	1	5	4	2	4	3	2	2	43	3	35	2
5	4	1	5	5	4	1	2	1	1	2	5	3	4	2	2	1	56	5	40	2
5	2	2	3	5	4	4	999	999	999	2	2	2	2	3	2	2	49	5	34	2
3	2	1	5	5	4	4	4	5	4	5	4	3	4	3	3	4	64	3	52	2
4	4	2	5	5	5	5	5	5	5	5	5	4	4	4	3	2	60	3	42	2
3	3	3	5	5	5	4	5	5	999	5	4	3	4	3	3	2	30	5	15	2
5	5	1	5	5	5	5	5	999	999	5	5	3	4	4	4	0	65	3	57	2
2	4	999	4	5	5	4	4	2	4	5	5	4	4	3	3	3	81	5	65	2
4	4	4	5	5	4	4	2	4	4	4	4	4	4	3	3	3	64	3	20	2
3	2	2	5	5	5	5	5	2	2	2	1	2	1	999	3	2	43	5	30	2
999	4	4	5	999	5	5	999	5	5	5	5	5	4	3	3	0	73	3	60	2
4	5	4	3	5	999	999	999	999	999	5	4	999	4	2	999	0	57	2	40	2
5	3	1	3	3	1	1	1	1	1	4	4	3	3	3	999	2	65	6	40	2
2	2	1	5	5	5	5	5	5	5	5	1	1	3	3	3	3	67	6	61	2
1	1	2	4	5	5	5	5	999	4	5	5	1	4	999	2	4	30	3	10	1
4	5	2	2	4	3	3	3	1	2	3	3	4	4	4	3	0	43	2	30	2
5	3	1	5	5	5	5	3	1	1	5	4	4	4	3	2	2	63	3	18	2
4	4	4	4	2	4	3	2	2	3	4	3	4	3	3	3	2	47	3	40	2
4	3	2	999	5	5	2	3	1	1	1	4	2	4	3	3	1	62	6	25	2
1	1	3	1	5	1	1	1	1	1	3	1	2	2	1	999	3	51	4	46	2
4	4	4	5	5	4	4	4	4	999	3	4	3	4	4	3	2	75	3	70	2
5	5	999	1	1	1	1	1	1	1	2	3	5	4	4	4	0	999	3	68	2
5	5	4	5	5	4	4	4	999	999	3	3	5	4	3	3	0	50	3	38	2
4	4	2	2	1	2	1	1	1	1	5	5	4	3	2	999	2	999	6	999	999
999	2	2	5	5	4	4	4	4	4	1	5	4	3	999	4	2	999	999	999	2
999	2	2	5	5	4	5	5	4	5	1	5	4	4	999	3	2	61	5	50	2
2	2	2	1	2	2	3	4	1	1	1	3	2	4	999	999	3	69	5	30	2
4	4	3	3	1	3	4	2	1	2	3	4	3	4	999	3	1	49	3	8	2
4	3	2	1	1	2	999	999	1	1	1	2	3	3	999	2	2	48	3	15	2
2	5	1	5	5	5	5	999	3	4	5	2	3	3	2	2	1	33	3	23	2
2	2	4	4	3	5	1	1	1	1	1	3	3	2	3	4	5	42	5	36	2
3	3	3	5	5	5	4	4	5	4	5	3	2	4	3	1	1	64	5	60	2
999	4	4	999	999	3	1	1	1	5	3	4	2	4	3	999	2	78	5	78	2
1	2	5	2	1	1	1	1	1	999	2	3	3	4	999	999	4	62	3	50	2
3	4	5	5	5	5	5	999	999	4	5	5	4	3	3	3	1	59	3	30	2
5	3	1	5	5	5	3	3	1	1	3	3	2	4	999	3	0	65	3	60	2
5	4	2	5	5	5	5	4	5	5	5	4	3	4	999	3	4	68	5	55	2
3	5	3	5	5	4	4	1	1	1	4	3	4	4	3	999	0	73	3	30	2
5	3	2	5	5	5	5	5	4	2	5	5	4	4	999	3	2	56	5	40	2
5	5	999	5	1	5	1	1	1	1	4	3	5	2	1	1	1	68	3	65	2
3	3	3	3	4	2	2	1	2	1	999	999	999	999	4	4	4	24	3	17	2
3	3	1	3	5	4	1	1	1	1	1	2	3	3	3	3	1	42	5	30	2
4	5	4	1	3	1	1	1	1	1	4	1	4	1	3	999	2	38	3	30	2
5	4	2	3	4	4	4	1	1	999	2	3	3	4	4	4	4	48	3	37	2
5	5	4	5	5	4	4	4	4	4	5	5	3	4	999	3	1	42	5	15	2
3	2	2	4	5	999	999	999	999	999	4	5	4	4	3	3	2	47	3	37	2
999	4	1	3	5	1	5	999	1	1	3	3	2	2	4	999	2	52	3	45	2
5	4	3	5	5	4	5	5	5	5	5	5	5	4	4	3	1	67	2	53	2
5	5	1	4	3	5	1	2	999	999	5	4	3	3	4	3	0	56	7	30	2
5	5	4	5	5	3	4	4	1	2	3	4	4	4	2	3	0	45	3	40	2
999	5	1	5	5	4	3	999	2	999	1	1	2	4	999	2	1	44	5	32	2
3	5	3	5	5	4	4	2	1	1	1	4	4	4	1	2	3	44	3	30	2
5	4	1	5	5	4	5	999	999	999	1	999	3	3	3	999	1	57	3	45	2
3	2	999	5	5	5	5	5	4	3	4	4	4	4	2	2	3	55	5	40	2
5	5	1	5	5	5	5	5	5	5	5	5	3	3	3	3	5	38	2	20	2
2	4	1	4	5	4	4	2	4	1	3	3	4	4	999	3	2	35	5	17	2
4	2	1	5	5	5	5	5	999	5	5	5	5	3	4	3	4	52	5	40	2
1	2	2	1	1	5	5	999	1	999	3	1	3	3	999	2	3	49	5	35	2
2	3	1	5	5	3	5	999	3	5	5	5	3	4	999	999	2	52	3	36	2
2	4	4	3	4	5	1	1	1	1	5	2	2	4	3	3	5	57	5	50	2
4	3	2	3	5	3	2	2	2	2	4	3	2	4	999	999	3	69	3	65	2
4	2	2	5	5	5	5	5	2	5	5	3	2	3	3	3	5	48	3	80	2
5	5	1	3	5	1	2	2	1	1	4	1	5	3	1	999	0	55	2	45	999
1	1	3	1	999	999	999	5	999	999	4	3	1	4	999	1	4	61	3	50	2
5	5	5	5	5	4	5	5	5	1	5	5	5	4	3	4	0	47	3	40	2
5	4	1	4	5	1	3	3	3	1	3	1	3	2	3	999	2	44	3	30	2
3	3	2	5	5	4	4	999	999	999	5	4	2	4	2	3	3	40	5	17	2
5	4	4	5	5	5	5	999	5	5	5	4	4	4	4	4	0	27	3	12	2
1	5	1	5	5	5	5	3	999	5	5	5	3	4	2	2	0	71	2	60	2
3	3	3	5	4	5	5	1	1	5	4	1	2	4	999	999	2	28	3	15	2
4	4	5	4	3	2	2	2	3	3	4	4	3	4	999	3	4	39	5	31	2
2	2	2	2	1	1	4	3	5	1	2	3	2	3	3	3	3	35	5	5	2
5	4	4	5	5	5	5	5	5	5	5	4	5	4	999	4	1	42	3	30	2
3	2	2	1	3	1	1	1	1	1	1	3	2	4	999	999	5	43	3	25	2
2	4	4	5	3	4	4	3	1	1	4	4	2	4	999	2	4	51	5	45	2
2	4	1	5	5	5	4	3	4	5	4	1	4	4	3	3	3	48	3	42	2
4	4	4	4	5	3	3	2	5	4	5	5	5	4	3	3	3	50	3	45	2
3	4	4	3	5	3	4	4	2	3	5	5	2	3	1	1	2	64	5	33	2
3	5	5	1	1	2	999	999	1	2	999	999	999	999	3	3	3	78	999	999	999
2	4	3	999	5	1	2	999	1	1	5	999	5	4	3	3	1	64	2	37	1
5	4	1	5	5	4	5	999	999	999	5	4	5	4	3	3	1	42	3	32	2
2	2	3	4	4	5	3	3	2	1	1	2	999	3	4	4	4	49	5	35	2
5	4	1	5	5	4	1	2	1	3	4	3	3	4	3	3	2	32	3	18	2
5	4	4	5	5	3	3	2	1	3	5	5	5	4	3	3	1	82	3	62	2
3	1	2	5	5	1	3	2	2	3	5	5	3	4	3	3	3	41	5	28	2
5	5	2	5	5	2	2	1	1	1	3	4	3	4	3	3	3	38	5	32	2
5	5	5	5	5	5	3	1	3	5	5	5	3	4	3	3	2	32	2	25	2
4	4	5	4	4	4	5	2	1	1	5	2	3	3	3	3	4	68	3	25	2
999	2	2	5	5	5	5	3	3	4	5	5	3	4	999	999	2	52	5	40	2
2	2	2	1	2	1	1	1	1	1	1	2	5	3	999	2	4	32	5	16	2
4	4	3	4	4	1	3	1	3	1	5	4	1	4	3	999	3	58	3	52	2
2	2	4	1	1	1	1	1	1	1	999	999	999	999	999	999	3	27	6	20	2
5	4	1	4	5	2	4	1	1	1	3	4	2	3	2	3	1	47	3	10	2
999	5	5	5	5	5	5	5	3	5	5	4	3	4	999	3	5	78	3	48	2
4	3	2	5	5	2	2	2	1	1	1	1	2	4	999	999	2	46	3	40	2
4	4	2	4	5	4	4	4	2	4	5	4	5	4	3	3	3	49	3	35	2
5	3	1	5	5	4	4	5	3	3	4	4	3	4	3	3	0	72	7	32	2
5	4	1	4	4	4	3	3	4	4	5	4	1	3	4	4	4	44	3	18	2
5	4	2	3	5	2	3	1	3	5	5	2	3	3	3	999	2	56	3	48	2
3	1	2	2	1	4	4	4	4	4	5	5	2	4	999	3	3	55	3	50	2
4	2	2	1	1	1	1	1	1	1	1	3	3	4	999	999	3	68	6	60	2
3	5	4	5	5	1	1	1	1	1	2	1	3	3	3	999	5	30	3	17	2
5	4	1	5	5	3	3	3	3	1	2	1	2	3	3	3	3	56	5	40	2
5	5	5	1	5	4	4	3	1	4	5	3	2	4	4	4	2	51	5	27	2
4	3	2	5	5	5	5	5	999	5	5	1	2	4	3	3	5	61	3	50	999
5	5	999	3	5	4	999	4	1	1	5	3	5	4	4	3	0	55	2	43	2
5	4	4	5	5	4	5	5	1	2	5	5	4	4	3	4	2	57	3	40	2
4	4	4	3	5	4	4	999	4	999	5	5	3	3	3	3	4	43	3	32	2
4	4	1	5	5	999	999	999	999	999	2	1	1	3	2	999	2	72	3	40	2
2	2	2	5	5	4	4	4	999	999	3	4	4	4	2	2	3	61	3	45	2
4	3	2	5	5	4	4	2	999	999	3	4	5	4	3	4	1	61	3	50	2
5	2	1	5	5	5	5	5	4	4	5	5	1	4	999	3	5	54	3	44	2
3	4	4	5	5	4	4	3	1	4	5	1	4	4	2	3	2	73	3	38	2
3	3	3	5	5	5	5	5	3	5	5	4	3	4	3	3	2	55	3	20	2
999	3	2	3	999	5	4	3	3	4	5	3	3	3	999	3	4	51	3	45	2
3	2	2	1	3	999	999	999	999	999	999	999	999	4	3	999	4	40	5	34	2
4	2	2	5	5	4	4	4	999	999	5	2	3	3	2	2	5	62	6	50	2
5	5	1	5	5	5	5	4	4	999	4	4	4	3	3	3	3	63	5	55	2
999	999	2	999	5	4	2	2	999	999	3	2	3	3	3	3	5	59	6	50	2
5	4	999	4	5	5	2	2	999	999	5	3	4	3	3	3	3	62	6	45	2
4	4	4	3	3	3	3	3	2	3	3	4	5	4	999	2	0	63	3	30	2
2	2	2	4	5	3	3	3	3	3	5	3	3	4	2	2	3	47	3	3	2
999	999	999	2	999	5	5	999	999	5	5	999	5	4	999	4	1	79	2	999	2
3	2	2	5	5	4	4	4	4	4	5	3	2	4	999	3	4	59	5	43	2
4	4	4	5	5	4	5	999	5	1	5	5	3	4	999	4	1	46	3	40	2
5	4	3	5	5	4	4	4	2	4	5	5	2	4	3	3	4	53	3	40	2
3	3	3	5	5	4	4	999	999	999	4	5	3	3	3	3	1	58	3	18	2
4	2	2	4	5	4	5	5	999	5	3	4	3	4	3	3	2	61	3	48	2
4	4	3	4	5	5	5	5	1	3	5	4	5	4	3	4	2	16	2	4	2
5	2	1	5	5	5	5	5	5	5	2	1	2	3	3	3	2	57	3	46	2
5	4	2	5	1	3	999	999	999	999	2	5	5	4	3	999	0	61	5	50	2
5	4	3	5	4	5	999	2	999	999	2	2	5	3	3	4	0	77	3	20	2
5	5	2	5	5	5	4	5	5	4	5	1	4	3	2	2	0	50	5	35	2
4	2	2	1	3	1	1	1	1	1	4	3	4	4	3	999	3	70	5	999	2
3	4	999	2	999	2	2	3	1	1	3	1	4	4	4	2	3	68	2	50	2
1	2	4	5	4	4	4	4	4	4	4	4	4	3	1	1	6	45	3	40	2
5	5	4	5	5	1	1	1	1	1	3	4	4	1	999	2	0	41	5	20	2
5	2	2	4	1	4	4	1	999	999	5	3	4	4	2	2	1	46	3	34	2
5	2	1	5	5	5	4	4	1	5	5	1	4	4	999	3	3	51	3	35	2
4	4	4	4	4	2	1	1	4	4	4	4	4	2	2	3	1	40	3	30	2
5	3	2	3	5	5	1	2	1	1	3	3	3	3	3	3	2	64	5	50	2
4	5	4	5	999	5	5	5	999	5	5	5	5	4	4	4	0	59	3	12	2
3	5	4	5	3	3	4	3	1	3	4	2	4	4	3	3	1	74	3	54	2
4	2	1	5	1	5	3	2	2	2	5	4	5	4	2	2	2	51	3	25	2
2	3	1	5	5	1	1	1	1	1	1	1	3	4	3	999	4	46	5	41	2
5	4	1	5	5	5	4	999	999	4	4	3	3	4	3	3	2	68	3	59	999
4	5	1	1	1	2	2	999	1	2	5	5	3	4	4	2	0	58	3	52	2
999	999	999	1	999	2	999	1	999	999	1	1	5	4	999	1	2	77	3	69	2
3	3	999	3	4	3	2	3	1	1	5	3	2	3	3	3	2	76	5	43	2
4	2	1	3	1	4	2	2	2	1	4	2	4	4	4	2	3	60	4	55	999
2	1	3	5	5	5	5	5	4	999	5	4	2	3	3	3	4	59	3	54	2
3	2	2	5	5	5	4	4	999	999	5	3	2	4	999	2	3	44	5	30	2
2	1	3	5	5	3	5	5	999	999	5	2	2	3	2	2	6	23	4	22	2
2	2	4	3	4	3	3	3	3	3	5	1	2	2	999	2	4	27	5	22	2
4	5	4	4	4	1	1	1	1	1	3	3	2	3	3	999	2	21	3	16	2
3	1	1	4	5	3	2	2	999	999	3	1	2	2	3	3	6	41	5	32	2
4	4	3	4	5	2	1	1	2	1	4	3	4	2	999	2	5	46	3	40	2
4	4	4	5	5	5	5	1	1	1	4	2	4	4	3	3	2	33	3	24	2
3	2	3	3	3	2	3	2	3	1	3	3	4	2	999	3	3	47	5	41	2
5	5	1	5	5	5	5	5	1	1	5	4	2	4	999	3	3	28	3	24	2
4	3	1	4	5	1	1	1	1	1	4	1	4	2	2	999	3	16	2	11	2
3	3	1	3	4	1	1	1	1	1	3	4	4	2	3	999	1	28	5	3	2
3	2	2	5	5	5	4	4	999	4	5	4	4	4	999	3	4	40	2	31	2
3	2	2	4	3	1	1	1	1	1	4	4	4	2	3	999	6	38	4	30	2
5	4	3	4	4	1	1	1	1	1	4	4	4	3	3	999	1	67	3	39	2
4	5	3	3	3	1	2	1	1	1	5	3	3	3	999	999	2	57	5	51	2
3	3	2	5	5	4	1	1	4	2	4	3	2	3	2	2	5	38	5	26	2
5	4	1	4	5	3	3	3	3	3	4	4	4	4	2	3	1	30	7	20	2
3	4	2	999	3	3	2	2	3	3	5	3	4	3	3	3	1	61	3	45	2
999	999	999	999	999	999	999	999	999	999	2	4	1	1	999	999	0	69	4	55	2
4	4	5	4	5	4	5	5	999	999	5	3	3	3	1	2	4	30	5	20	2
4	4	2	3	3	2	1	1	1	2	4	3	3	4	999	3	0	70	5	6	2
4	5	2	3	3	4	4	4	3	1	5	5	4	4	3	3	0	70	3	60	2
3	2	2	5	5	5	4	4	4	1	5	3	3	3	3	3	3	67	6	50	2
5	3	1	5	5	3	2	3	2	3	2	3	2	4	3	3	5	53	5	40	2
4	4	2	5	5	5	5	5	5	5	5	4	5	4	4	4	0	41	3	23	2
999	2	3	4	2	3	4	4	4	2	4	1	2	3	3	2	4	30	6	22	2
5	5	4	5	5	4	4	2	4	5	4	2	4	3	3	3	0	62	3	10	2
3	3	1	3	999	3	4	2	2	2	3	4	2	4	999	3	1	60	3	50	2
3	3	2	4	4	4	5	1	1	1	5	1	1	4	3	3	2	55	6	44	2
2	1	2	5	3	5	999	999	999	999	4	4	2	2	999	999	4	56	5	48	2
1	1	3	1	1	1	4	4	4	1	2	1	1	4	2	2	6	46	6	40	2
4	4	4	5	5	3	2	2	2	5	4	3	3	3	3	3	2	83	5	73	2
4	2	2	5	5	4	4	999	999	999	3	1	2	3	3	3	2	63	3	40	2
3	5	4	5	5	4	3	3	4	5	5	5	3	4	3	2	0	70	3	60	2
4	2	2	5	5	4	4	4	999	4	4	5	2	3	3	3	4	42	5	36	2
1	2	2	1	1	1	2	3	1	1	4	3	4	3	2	2	5	999	3	999	999
4	2	1	3	5	1	3	3	999	1	1	2	2	3	2	999	2	54	3	48	2
5	5	5	5	5	5	5	5	1	1	5	4	5	4	1	4	1	44	5	26	2
5	1	1	5	5	5	5	5	999	999	1	1	1	3	2	3	4	45	5	40	2
2	2	3	4	4	5	5	5	5	2	5	1	1	3	4	4	5	47	5	35	2
3	2	2	5	5	5	5	5	1	5	4	2	2	3	3	3	2	48	3	36	2
2	2	2	3	5	5	5	5	1	1	5	5	5	4	2	1	2	61	3	50	2
4	2	2	5	5	5	5	5	5	5	5	3	4	4	2	2	0	66	4	52	2
5	2	2	5	5	3	4	4	2	2	4	1	2	3	999	3	4	37	3	23	2
5	4	999	999	999	999	999	999	999	999	2	999	1	3	3	3	0	71	5	50	2
2	2	4	4	2	5	5	3	1	1	5	4	3	2	2	2	3	62	4	19	2
2	2	2	3	5	5	5	5	1	5	3	1	3	4	1	1	4	69	5	60	2
3	4	4	4	4	3	3	1	5	3	4	2	3	4	3	3	4	44	3	3	2
2	2	2	1	5	3	3	3	3	2	1	999	3	4	999	3	4	51	5	41	2
5	5	1	3	3	2	3	2	1	1	2	3	3	4	2	999	0	56	3	40	2
999	999	999	999	999	1	1	1	1	1	1	1	5	4	4	4	0	999	3	999	2
5	4	2	4	4	3	1	1	1	1	5	3	4	3	3	3	2	60	5	45	2
3	2	2	1	2	1	1	1	1	1	5	4	4	2	3	999	3	44	6	29	2
5	3	2	5	5	4	4	1	3	1	4	4	4	4	3	3	2	53	6	43	2
3	2	2	2	3	3	5	3	2	3	4	2	1	4	3	3	2	65	3	33	2
5	4	4	5	5	4	999	999	3	999	5	5	2	3	999	3	1	51	5	41	2
4	4	4	5	5	4	4	4	4	2	4	2	2	3	999	3	4	48	5	38	2
4	2	2	5	5	5	4	4	4	1	5	4	4	4	999	3	3	53	3	999	2
4	3	2	3	5	4	1	1	1	1	2	3	3	4	2	2	2	52	3	45	2
2	1	2	5	1	4	5	5	3	999	5	1	1	4	999	2	5	45	3	37	2
3	2	3	3	3	1	3	999	999	999	1	3	2	3	3	999	3	59	3	50	2
5	4	3	5	5	1	4	999	999	999	5	5	2	4	2	3	3	71	5	52	2
5	2	2	4	4	2	4	2	1	2	3	5	3	4	3	3	3	40	3	24	2
3	2	2	5	4	5	5	5	999	999	4	3	2	4	999	2	2	69	5	60	2
2	4	3	5	5	5	5	5	1	2	5	4	4	4	3	3	3	53	3	11	2
5	4	1	3	5	4	3	3	1	2	2	1	5	3	999	4	3	40	3	28	2
1	1	5	2	1	3	3	3	3	3	5	1	5	4	2	2	2	54	3	42	2
5	5	5	3	1	2	4	2	1	2	4	3	5	4	3	4	3	75	3	62	2
4	4	1	4	4	4	5	4	3	1	4	2	3	4	3	3	4	47	5	35	2
5	5	3	5	5	5	4	3	999	5	4	4	3	4	3	3	3	71	3	48	2
5	4	4	4	5	2	2	2	2	2	2	4	3	3	3	3	0	43	5	15	999
2	2	2	5	5	5	2	2	2	1	5	4	5	4	1	1	4	999	3	999	2
3	3	4	5	5	5	999	3	4	5	5	5	3	4	3	3	1	46	2	23	2
2	2	3	2	1	1	999	5	2	1	3	1	2	4	999	999	1	34	6	20	2
999	999	1	3	3	3	999	4	2	2	4	3	4	4	3	999	4	44	3	40	2
1	1	4	1	1	1	999	1	1	1	4	3	4	4	1	2	6	50	5	37	2
1	1	5	1	1	2	999	5	2	1	5	5	5	3	3	999	3	45	3	30	2
3	2	2	5	5	4	999	4	4	3	3	4	2	4	2	2	3	52	4	43	2
4	2	1	5	5	3	999	3	1	1	5	5	3	4	1	2	5	47	5	28	2
3	2	4	3	5	2	999	1	1	1	3	3	3	4	2	999	3	23	999	17	2
5	3	1	5	5	5	999	3	3	3	4	3	3	4	999	3	3	45	999	30	2
3	2	3	5	3	5	999	4	2	5	5	5	4	4	2	3	3	58	3	30	2
5	4	999	5	5	4	999	4	999	1	4	1	4	4	999	999	3	85	7	73	2
5	5	1	5	5	5	999	4	4	5	5	5	5	4	4	4	0	70	3	60	2
999	2	2	5	999	5	999	5	999	999	5	4	5	4	2	1	3	61	999	999	2
999	4	4	5	5	5	999	5	5	5	4	5	3	4	3	3	0	52	1	29	2
5	4	3	5	5	4	999	5	2	1	5	5	4	4	3	999	0	62	999	40	2
5	3	2	5	5	5	999	4	4	5	5	5	4	4	3	3	0	62	3	54	2
4	3	1	5	5	5	999	5	5	5	5	4	4	4	999	3	3	29	6	15	2
999	1	1	1	1	1	999	5	1	1	3	4	4	4	1	1	5	42	5	40	2
4	3	1	5	5	4	999	4	1	1	4	5	4	4	2	3	2	60	3	49	2
5	4	1	5	999	4	999	1	1	4	2	3	5	3	3	3	2	40	3	29	2
4	4	2	3	2	3	999	3	3	3	4	2	4	4	4	999	4	60	5	50	2
2	2	2	5	5	5	999	2	2	5	5	1	3	4	3	3	3	24	4	13	2
1	1	3	1	1	1	999	5	1	1	5	1	5	3	999	1	3	44	3	25	2
4	4	1	3	3	2	999	999	1	2	3	1	4	3	3	3	0	76	6	40	2
3	999	1	5	5	3	999	4	3	5	4	5	4	4	999	3	6	44	5	30	2
1	1	3	5	5	4	999	3	2	4	5	1	1	4	999	2	4	64	3	52	2
5	5	3	5	5	4	999	2	3	5	1	1	2	4	3	3	3	44	3	30	2
999	4	1	999	999	5	999	3	2	5	5	999	4	4	3	3	0	58	5	49	2
5	5	999	5	999	5	999	2	5	5	2	4	4	3	2	3	0	75	3	56	2
999	4	1	5	4	4	999	3	3	4	5	4	4	4	3	3	0	60	4	50	2
1	1	3	1	1	2	999	3	1	1	1	1	1	3	1	1	2	35	3	25	2
4	2	3	4	3	5	999	3	3	5	5	1	3	4	999	3	6	41	999	35	2
4	4	4	5	5	4	4	4	4	5	4	5	3	4	3	3	2	61	5	50	2
999	2	2	5	5	4	999	5	3	5	5	3	4	4	999	3	2	60	4	50	2
5	3	1	5	5	4	999	3	4	4	5	5	4	4	999	3	0	49	3	40	2
3	4	1	3	1	1	999	1	1	1	3	3	5	4	2	999	1	52	3	40	2
4	3	4	5	4	3	999	3	3	3	4	2	3	4	999	3	0	62	3	40	2
4	2	1	5	5	3	999	3	2	3	5	4	2	4	2	3	3	48	5	33	2
3	2	2	5	5	4	999	5	4	5	4	5	4	4	999	3	3	46	4	42	2
3	3	1	5	5	3	999	4	1	2	2	4	3	4	999	999	1	56	3	47	2
1	1	2	1	2	2	999	4	1	4	5	3	3	4	999	3	3	63	5	56	2
5	5	1	5	1	3	999	1	1	5	5	1	5	4	4	4	0	47	3	40	2
5	4	4	5	5	5	999	999	999	5	4	3	3	4	2	2	2	80	3	57	2
5	2	1	5	5	4	999	3	999	4	4	1	3	4	999	3	1	41	3	37	2
2	2	2	5	5	5	999	3	1	1	5	4	5	4	2	2	5	46	4	37	2
2	5	1	5	999	1	999	4	4	4	4	3	3	3	3	999	4	62	3	3	2
3	3	1	5	5	4	999	5	5	5	5	5	5	4	999	2	2	56	3	40	2
5	5	4	5	5	3	999	2	1	2	4	4	3	4	999	4	6	78	999	70	2
5	4	2	5	5	2	999	2	2	2	4	4	2	4	999	999	2	48	3	45	2
4	3	2	-1	999	1	999	1	1	1	1	999	4	3	3	999	3	69	3	55	2
2	3	1	999	999	999	999	1	999	999	999	3	999	4	999	2	3	71	3	65	2
3	4	1	999	5	999	999	999	999	999	4	3	3	3	3	2	2	36	3	32	2
2	3	2	4	5	4	999	2	2	4	5	5	3	4	2	3	3	53	3	43	2
3	2	3	999	5	999	999	999	999	999	5	4	5	4	1	1	1	61	3	40	2
5	5	2	5	4	4	999	5	1	1	5	5	3	4	3	2	0	20	5	11	2
1	1	4	999	5	999	999	999	999	999	5	5	4	4	1	1	3	52	3	33	2
3	2	5	999	5	4	999	1	1	4	5	2	2	4	999	999	5	41	3	30	2
1	1	2	4	1	5	999	5	999	999	3	1	3	2	1	999	3	47	6	34	2
3	1	1	999	5	999	999	999	999	999	4	3	3	4	3	3	2	46	3	36	2
1	1	2	5	1	4	999	4	3	2	5	1	1	4	1	1	6	56	3	52	2
1	1	4	5	1	4	999	4	2	5	5	1	2	4	2	999	4	36	5	33	2
2	2	2	1	5	999	999	1	1	1	4	5	2	4	999	3	3	55	6	45	2
4	1	2	5	5	5	999	4	4	1	5	5	3	4	4	3	6	26	5	14	2
5	3	1	999	5	999	999	999	999	999	5	2	4	3	3	3	0	49	5	45	2
999	5	2	3	3	1	999	1	1	1	3	2	5	4	3	3	0	60	3	50	2
4	2	2	5	1	4	999	4	3	2	2	3	3	4	3	3	5	22	3	10	2
3	2	2	5	3	5	999	4	3	4	4	5	4	3	999	3	1	75	3	65	2
